# Supplementary material for: Periostin is identified as a putative metastatic marker in breast cancer-derived exosomes
Source: Oncotarget. 2016 Aug 29;7(46):74966–78. doi: 10.18632/oncotarget.11663 (PMC5342715; doi:10.18632/oncotarget.11663)
Supplement: Supplementary file 2 [file oncotarget-07-74966-s002.xlsx]

## Sheet: Sheet1
UniProt entry	Protein description from SwissProt	Alternicative protein IDs	Technical replica		Technical replica			P-value (p≤0.05)
PROTEIN ID	DESCRIPTION	PROTEIN IDs	4T1_1	4T1_2	67NR_1	67NR_2		TTEST
CO7A1_MOUSE	Collagen alpha-1(VII) chain OS=Mus musculus GN=Col7a1 PE=1 SV=3	CO7A1_MOUSE	11.6817	11.6863	9.15727	9.18277		2.65614e-05	*
H14_MOUSE	Histone H1.4 OS=Mus musculus GN=Hist1h1e PE=1 SV=2	H14_MOUSE	10.3196	10.3142	9.31771	9.29902		9.29755e-05	*
PLXB2_MOUSE	Plexin-B2 OS=Mus musculus GN=Plxnb2 PE=1 SV=1	PLXB2_MOUSE	8.59289	8.56249	7.17073	7.17708		0.000122363	*
SDC4_MOUSE	Syndecan-4 OS=Mus musculus GN=Sdc4 PE=1 SV=1	SDC4_MOUSE	10.6196	10.6187	8.86832	8.8183		0.000198355	*
H15_MOUSE	Histone H1.5 OS=Mus musculus GN=Hist1h1b PE=1 SV=2	H15_MOUSE	10.4022	10.3726	9.26057	9.24633		0.000209817	*
TOP1_MOUSE	DNA topoisomerase 1 OS=Mus musculus GN=Top1 PE=1 SV=2	TOP1_MOUSE	8.79143	8.84075	6.56061	6.60638		0.000226956	*
CXA1_MOUSE	Gap junction alpha-1 protein OS=Mus musculus GN=Gja1 PE=1 SV=2	CXA1_MOUSE	9.68711	9.66961	10.2523	10.2615		0.000292165
FBLN2_MOUSE	Fibulin-2 OS=Mus musculus GN=Fbln2 PE=1 SV=2	FBLN2_MOUSE	11.0725	11.0539	10.1577	10.183		0.000308279
AT1A1_MOUSE	Sodium/potassium-transporting ATPase subunit alpha-1 OS=Mus musculus GN=Atp1a1 PE=1 SV=1	AT1A1_MOUSE	9.59331	9.59407	9.16495	9.14897		0.000335312
DNJA1_MOUSE	DnaJ homolog subfamily A member 1 OS=Mus musculus GN=Dnaja1 PE=1 SV=1	DNJA1_MOUSE	8.53493	8.51267	9.52304	9.55586		0.000381016
ITA3_MOUSE	Integrin alpha-3 OS=Mus musculus GN=Itga3 PE=1 SV=1	ITA3_MOUSE	10.7818	10.7754	9.69295	9.64952		0.000392734
H13_MOUSE	Histone H1.3 OS=Mus musculus GN=Hist1h1d PE=1 SV=2	H12_MOUSE;H13_MOUSE	10.617	10.5722	9.5486	9.56002		0.000492903
HS71B_MOUSE	Heat shock 70 kDa protein 1B OS=Mus musculus GN=Hspa1b PE=1 SV=3	HS71A_MOUSE;HS71B_MOUSE	8.40593	8.41054	9.2186	9.1827		0.000521116
CO4A2_MOUSE	Collagen alpha-2(IV) chain OS=Mus musculus GN=Col4a2 PE=2 SV=4	CO4A2_MOUSE	10.8388	10.8223	11.2469	11.2581		0.000560822
HTRA1_MOUSE	Serine protease HTRA1 OS=Mus musculus GN=Htra1 PE=1 SV=2	HTRA1_MOUSE	9.66608	9.64614	9.14934	9.16384		0.000608364
H2A2C_MOUSE	Histone H2A type 2-C OS=Mus musculus GN=Hist2h2ac PE=1 SV=3	H2A2A_MOUSE;H2A2C_MOUSE	10.1995	10.1423	9.01917	9.00941		0.000629734
ANXA6_MOUSE	Annexin A6 OS=Mus musculus GN=Anxa6 PE=1 SV=3	ANXA6_MOUSE	9.36728	9.31101	8.18269	8.15003		0.000768605
IGSF8_MOUSE	Immunoglobulin superfamily member 8 OS=Mus musculus GN=Igsf8 PE=1 SV=2	IGSF8_MOUSE	10.1533	10.1868	9.13462	9.1813		0.000805609
CTL1_MOUSE	Choline transporter-like protein 1 OS=Mus musculus GN=Slc44a1 PE=1 SV=3	CTL1_MOUSE	8.31016	8.31908	8.08645	8.09615		0.000868944
KPYM_MOUSE	Pyruvate kinase PKM OS=Mus musculus GN=Pkm PE=1 SV=4	KPYM_MOUSE	9.17905	9.20689	8.64954	8.63046		0.000929578
PGBM_MOUSE	Basement membrane-specific heparan sulfate proteoglycan core protein OS=Mus musculus GN=Hspg2 PE=1 SV=1	PGBM_MOUSE	12.0779	12.0722	12.5963	12.6292		0.000962806
TS101_MOUSE	Tumor susceptibility gene 101 protein OS=Mus musculus GN=Tsg101 PE=1 SV=2	TS101_MOUSE	9.91019	9.86204	9.11875	9.10955		0.0010063
4F2_MOUSE	4F2 cell-surface antigen heavy chain OS=Mus musculus GN=Slc3a2 PE=1 SV=1	4F2_MOUSE	10.1281	10.0771	9.42423	9.42697		0.00142161
PDCD6_MOUSE	Programmed cell death protein 6 OS=Mus musculus GN=Pdcd6 PE=1 SV=2	PDCD6_MOUSE	9.79204	9.74388	9.05794	9.03092		0.00145304
LOXL4_MOUSE	Lysyl oxidase homolog 4 OS=Mus musculus GN=Loxl4 PE=2 SV=2	LOXL4_MOUSE	10.2839	10.2598	9.82681	9.8498		0.00147102
HSP7C_MOUSE	Heat shock cognate 71 kDa protein OS=Mus musculus GN=Hspa8 PE=1 SV=1	HSP7C_MOUSE;HSP72_MOUSE	10.7798	10.7791	11.2891	11.3307		0.00153462
MFGM_MOUSE	Lactadherin OS=Mus musculus GN=Mfge8 PE=1 SV=3	MFGM_MOUSE	9.96339	9.96534	10.8966	10.9744		0.00160065
RS8_MOUSE	40S ribosomal protein S8 OS=Mus musculus GN=Rps8 PE=2 SV=2	RS8_MOUSE	8.54808	8.42859	7.01521	6.97		0.00181882
FPRP_MOUSE	Prostaglandin F2 receptor negative regulator OS=Mus musculus GN=Ptgfrn PE=1 SV=2	FPRP_MOUSE	10.9753	10.9563	9.65321	9.53423		0.00192246
1433Z_MOUSE	14-3-3 protein zeta/delta OS=Mus musculus GN=Ywhaz PE=1 SV=1	1433Z_MOUSE	9.61683	9.57722	8.95158	8.90649		0.00201177
BAF_MOUSE	Barrier-to-autointegration factor OS=Mus musculus GN=Banf1 PE=1 SV=1	BAF_MOUSE	10.2165	10.3169	9.07871	9.03295		0.00206717
BASI_MOUSE	Basigin OS=Mus musculus GN=Bsg PE=1 SV=2	BASI_MOUSE	9.97623	9.91315	9.20172	9.17117		0.00212897
GNAS2_MOUSE	Guanine nucleotide-binding protein G(s) subunit alpha isoforms short OS=Mus musculus GN=Gnas PE=1 SV=1	GNAS1_MOUSE;GNAS2_MOUSE	9.21635	9.14114	8.16246	8.10043		0.00215928
H2AY_MOUSE	Core histone macro-H2A.1 OS=Mus musculus GN=H2afy PE=1 SV=3	H2AW_MOUSE;H2AY_MOUSE	9.29036	9.38916	7.76261	7.87455		0.00239997
GPC1_MOUSE	Glypican-1 OS=Mus musculus GN=Gpc1 PE=1 SV=1	GPC1_MOUSE	11.0078	10.9104	9.89707	9.85093		0.00245696
ARRD1_MOUSE	Arrestin domain-containing protein 1 OS=Mus musculus GN=Arrdc1 PE=2 SV=2	ARRD1_MOUSE	9.21426	9.12722	6.90355	7.10307		0.00251195
LAMB1_MOUSE	Laminin subunit beta-1 OS=Mus musculus GN=Lamb1 PE=1 SV=3	LAMB1_MOUSE	9.86155	10.014	7.87576	7.70977		0.0027491
ANXA3_MOUSE	Annexin A3 OS=Mus musculus GN=Anxa3 PE=1 SV=4	ANXA3_MOUSE	9.021	8.98573	8.67447	8.66893		0.00288541
TCPA_MOUSE	T-complex protein 1 subunit alpha OS=Mus musculus GN=Tcp1 PE=1 SV=3	TCPA_MOUSE	8.1551	8.21141	7.2258	7.3117		0.00313843
ANXA4_MOUSE	Annexin A4 OS=Mus musculus GN=Anxa4 PE=2 SV=4	ANXA4_MOUSE	9.38661	9.33001	7.84488	7.99658		0.00315613
ITA2_MOUSE	Integrin alpha-2 OS=Mus musculus GN=Itga2 PE=1 SV=2	ITA2_MOUSE	9.6965	9.64153	7.73056	7.93036		0.00316102
CTNB1_MOUSE	Catenin beta-1 OS=Mus musculus GN=Ctnnb1 PE=1 SV=1	CTNB1_MOUSE	9.14947	9.03032	7.49746	7.62692		0.00329931
ITIH2_MOUSE	Inter-alpha-trypsin inhibitor heavy chain H2 OS=Mus musculus GN=Itih2 PE=1 SV=1	ITIH2_MOUSE	9.22957	9.20969	9.00822	9.02153		0.00339697
TERA_MOUSE	Transitional endoplasmic reticulum ATPase OS=Mus musculus GN=Vcp PE=1 SV=4	TERA_MOUSE	10.8844	10.8612	10.4096	10.356		0.00353434
ITA5_MOUSE	Integrin alpha-5 OS=Mus musculus GN=Itga5 PE=1 SV=3	ITA5_MOUSE	8.09975	8.08275	8.58881	8.65114		0.00371282
COIA1_MOUSE	Collagen alpha-1(XVIII) chain OS=Mus musculus GN=Col18a1 PE=1 SV=4	COIA1_MOUSE	11.2992	11.1806	9.35135	9.11225		0.00438703
LEG1_MOUSE	Galectin-1 OS=Mus musculus GN=Lgals1 PE=1 SV=3	LEG1_MOUSE	9.94885	9.91336	9.37636	9.30601		0.00443119
EHD1_MOUSE	EH domain-containing protein 1 OS=Mus musculus GN=Ehd1 PE=1 SV=1	EHD1_MOUSE;EHD3_MOUSE	9.83819	9.79727	9.15539	9.06622		0.00478031
NID1_MOUSE	Nidogen-1 OS=Mus musculus GN=Nid1 PE=1 SV=2	NID1_MOUSE;NID2_MOUSE	7.71681	7.49133	9.46391	9.35237		0.00482585
ANX11_MOUSE	Annexin A11 OS=Mus musculus GN=Anxa11 PE=1 SV=2	ANX11_MOUSE	9.67295	9.6103	8.50697	8.64249		0.00486017
* significant after Bonferroni correction (p≤0.05)
